# Supplementary material for: Multiplex PCR–Mass Spectrometry Mini-Sequencing Technology Detected Antibiotic Resistance of Helicobacter pylori to Six Antibiotics
Source: Int J Mol Sci. 2025 Feb 14;26(4):1632. doi: 10.3390/ijms26041632 (PMC11855914; doi:10.3390/ijms26041632)
Supplement: Supplementary file 1 [file ijms-26-01632-s001.zip]

Archive with 1 entries (1 files):
- ijms-3409279-supplementary.pdf
